# Supplementary material for: In-Season Test–Retest Reliability of Visual Smooth-Pursuit (EyeGuide Focus) Baseline Assessment in Female and Male Field-Sport Athletes
Source: J Funct Morphol Kinesiol. 2024 Mar 4;9(1):46. doi: 10.3390/jfmk9010046 (PMC10971711; doi:10.3390/jfmk9010046)
Supplement: Supplementary file 1 [file jfmk-09-00046-s001.zip]

Archive with 1 entries (1 files):
- jfmk-2874422-supplementary.pdf
